# Supplementary material for: Characterization of Alternaria and Colletotrichum Species Associated with Pomegranate (Punica granatum L.) in Maharashtra State of India
Source: J Fungi (Basel). 2022 Sep 30;8(10):1040. doi: 10.3390/jof8101040 (PMC9604645; doi:10.3390/jof8101040)
Supplement: Supplementary file 1 [file jof-08-01040-s001.zip]

Archive with 6 entries (5 files):
- jof-1859640-supplementary/
- jof-1859640-supplementary/Figure S5 Act.pdf
- jof-1859640-supplementary/Figure S6 GAPDH.pdf
- jof-1859640-supplementary/Figure S7 ITS.pdf
- jof-1859640-supplementary/supplementary figures.pdf
- jof-1859640-supplementary/Supplementary_Tables round 2.pdf
